# Supplementary material for: The Biosynthesis Pattern and Transcriptome Analysis of Sapindus saponaria Oil
Source: Plants (Basel). 2024 Jun 27;13(13):1781. doi: 10.3390/plants13131781 (PMC11244568; doi:10.3390/plants13131781)
Supplement: Supplementary file 1 [file plants-13-01781-s001.zip]

Archive with 6 entries (5 files):
- Supplement/
- Supplement/Figure S1.pdf
- Supplement/Table S1.xlsx
- Supplement/Table S2.xlsx
- Supplement/Table S3.xlsx
- Supplement/Table S4.xlsx
