# Supplementary material for: The Biosynthesis Pattern and Transcriptome Analysis of Sapindus saponaria Oil
Source: Plants (Basel). 2024 Jun 27;13(13):1781. doi: 10.3390/plants13131781 (PMC11244568; doi:10.3390/plants13131781)
Supplement: Supplementary file 1 [file plants-13-01781-s001.zip › Supplement/Table S1.xlsx]

## Sheet: Table S1
Table S1. Comparison of raw and filtered transcriptome assembly data from S. saponaria kernels
Sample	RawDatas	CleanData(%)	Adapter(%)	LowQuality(%)	polyA(%)	CleanData N(%)	CleanData Q20(%)	CleanData Q30(%)	CleanData GC(%)
WHZ-ZR-S1-1	51206664	50962600 (99.52%)	17306 (0.03%)	226748 (0.44%)	0 (0.00%)	10 (0.00%)	7427523476 (97.81%)	7107061397 (93.59%)	3384895051 (44.57%)
WHZ-ZR-S1-2	45588496	45345472 (99.47%)	16126 (0.04%)	226690 (0.50%)	0 (0.00%)	208 (0.00%)	6619546734 (97.84%)	6342962681 (93.75%)	2981411374 (44.07%)
WHZ-ZR-S1-3	40784034	40548594 (99.42%)	36022 (0.09%)	199206 (0.49%)	0 (0.00%)	212 (0.00%)	5897644070 (97.76%)	5650864743 (93.67%)	2671763401 (44.29%)
WHZ-ZR-S2-1	41808924	41532702 (99.34%)	17546 (0.04%)	258466 (0.62%)	0 (0.00%)	210 (0.00%)	6051577940 (97.69%)	5783761084 (93.37%)	2921975361 (47.17%)
WHZ-ZR-S2-2	43106012	42806704 (99.31%)	17480 (0.04%)	281638 (0.65%)	0 (0.00%)	190 (0.00%)	6242024400 (97.78%)	5977236516 (93.63%)	3002267652 (47.03%)
WHZ-ZR-S2-3	51663974	51331898 (99.36%)	19256 (0.04%)	312570 (0.61%)	0 (0.00%)	250 (0.00%)	7469846169 (97.57%)	7130994256 (93.14%)	3572429664 (46.66%)
WHZ-ZR-S3-1	41999700	41741034 (99.38%)	18324 (0.04%)	240152 (0.57%)	0 (0.00%)	190 (0.00%)	6047887522 (97.36%)	5757422188 (92.69%)	2917257104 (46.96%)
WHZ-ZR-S3-2	46847858	46554960 (99.37%)	19702 (0.04%)	272344 (0.58%)	0 (0.00%)	852 (0.00%)	6729455010 (96.98%)	6367969051 (91.77%)	3245605509 (46.77%)
WHZ-ZR-S3-3	46997812	46639456 (99.24%)	21532 (0.05%)	336032 (0.71%)	0 (0.00%)	792 (0.00%)	6717291120 (96.80%)	6348960614 (91.49%)	3169241388 (45.67%)
