# Supplementary material for: The Biosynthesis Pattern and Transcriptome Analysis of Sapindus saponaria Oil
Source: Plants (Basel). 2024 Jun 27;13(13):1781. doi: 10.3390/plants13131781 (PMC11244568; doi:10.3390/plants13131781)
Supplement: Supplementary file 1 [file plants-13-01781-s001.zip › Supplement/Table S2.xlsx]

## Sheet: Table S2
Table S2. The transcriptome sequence alignment and gene statistics of S. saponaria kernels
Sample	Total reads	Unmapped reads (%)	Total Mapped reads (%)	Sequenced Refer Genes (%)	Sequenced Novel Genes (%)	Sequenced Total Genes (%)
WHZ-ZR-S1-1	50947154	10838881 (21.27%)	40108273 (78.73%)	20146 (67.00%)	3391 (100.00%)	23537 (70.35%)
WHZ-ZR-S1-2	45337804	9228919 (20.36%)	36108885 (79.64%)	16844 (56.02%)	2485 (73.28%)	19329 (57.77%)
WHZ-ZR-S1-3	40530212	8857488 (21.85%)	31672724 (78.15%)	17112 (56.91%)	2553 (75.29%)	19665 (58.77%)
WHZ-ZR-S2-1	41528826	6026981 (14.51%)	35501845 (85.49%)	17023 (56.62%)	2723 (80.30%)	19746 (59.02%)
WHZ-ZR-S2-2	42802574	5950390 (13.90%)	36852184 (86.10%)	13712 (45.60%)	1604 (47.30%)	15316 (45.78%)
WHZ-ZR-S2-3	51325204	7305844 (14.23%)	44019360 (85.77%)	13600 (45.23%)	1551 (45.74%)	15151 (45.28%)
WHZ-ZR-S3-1	41730120	8916066 (21.37%)	32814054 (78.63%)	15045 (50.04%)	1835 (54.11%)	16880 (50.45%)
WHZ-ZR-S3-2	46545662	9495654 (20.40%)	37050008 (79.60%)	14144 (47.04%)	1657 (48.86%)	15801 (47.22%)
WHZ-ZR-S3-3	46631890	11977529 (25.69%)	34654361 (74.31%)	13935 (46.34%)	1581 (46.62%)	15516 (46.37%)
