# Supplementary material for: The Biosynthesis Pattern and Transcriptome Analysis of Sapindus saponaria Oil
Source: Plants (Basel). 2024 Jun 27;13(13):1781. doi: 10.3390/plants13131781 (PMC11244568; doi:10.3390/plants13131781)
Supplement: Supplementary file 1 [file plants-13-01781-s001.zip › Supplement/Table S3.xlsx]

## Sheet: Table S4
Table S3. The numbers of the DEGs in 13 lipid metabolism KEGG pathways
Pathway	Pathway ID	S1-VS-S2				S2-VS-S3				S1-VS-S3
		Count	Down	Up		Count	Down	Up		Count	Down	Up
Biosynthesis of unsaturated fatty acids	ko01040	5	2	3		1	1	0		5	3	2
Sphingolipid metabolism	ko00600	3	1	2		2	1	1		4	2	2
alpha-Linolenic acid metabolism	ko00592	5	2	3		1	1	0		10	4	6
Linoleic acid metabolism	ko00591	1	1	0		1	1	0		5	3	2
Glycerophospholipid metabolism	ko00564	10	8	2		5	1	4		17	8	9
Glycerolipid metabolism	ko00561	14	13	1		4	2	2		17	12	5
Steroid biosynthesis	ko00100	4	4	0		1	1	0		6	6	0
Cutin, suberine and wax biosynthesis	ko00073	3	2	1		4	2	2		5	2	3
Fatty acid degradation	ko00071	9	6	3		3	3	0		9	5	4
Fatty acid elongation	ko00062	6	5	1		2	2	0		6	5	1
Fatty acid biosynthesis	ko00061	7	2	5		6	6	0		3	2	1
		67	46	21	0	30	21	9	0	87	52	35
