# Supplementary material for: The Biosynthesis Pattern and Transcriptome Analysis of Sapindus saponaria Oil
Source: Plants (Basel). 2024 Jun 27;13(13):1781. doi: 10.3390/plants13131781 (PMC11244568; doi:10.3390/plants13131781)
Supplement: Supplementary file 1 [file plants-13-01781-s001.zip › Supplement/Table S4.xlsx]

## Sheet: Table S5
Table S4. qT-PCR gene primers sequence for RNA-seq validation in S. saponaria kernels
Gene ID	Gene name	Forward (5'-3')	Reverse (5'-3')
whz_022288	fabZ	ATTGCCTCACAGGTTTCCGT	GAGACCACCAGGCAGGATG
whz_006429	CAC3	ATGTGCAGCGATCTTGTGGA	CCTCCAAGCGGTTCAGGAAT
whz_001168	PDAT	TGAGATCACGCACTTGTTGC	CCCAACATAGAGGCCTTACACA
whz_005644	FATA	TGAACCAAGACACGAGACGG	TCCGGAAATGCTAACCTCGG
whz_006036	DGAT3	CGATGACGGGTTTCGAAGGA	TAACGTTTGGGCCATCACGA
whz_020231	GAPCP1	TGATGACAACTGTCCACGCA	TTTACCTACAGCCTTCGCGG
